# Supplementary material for: From Farm to Fork: Persistence of Clinically Relevant Multidrug-Resistant and Copper-Tolerant Klebsiella pneumoniae Long after Colistin Withdrawal in Poultry Production
Source: Microbiol Spectr. 2023 Jul 10;11(4):e01386-23. doi: 10.1128/spectrum.01386-23 (PMC10434174; doi:10.1128/spectrum.01386-23)
Supplement: Supplemental file 3 — Supplemental material. Download spectrum.01386-23-s0003.xlsx, XLSX file, 0.07 MB [file spectrum.01386-23-s0003.xlsx]

## Sheet: Table S1_All_Collection
Table S1. Characterization of the Klebsiella pneumoniae (n=100) recovered from poultry production over 2019-2020.
K/KL-type (no. isolates)	MLST-ST a	Farm (sample) b	pcoD and silA positive - no. isolates/total	Colistin MIC-mg/L (no. isolates)	Antibiotic resistance phenotype c
KL10 (n=2)	ST525 (n=1)	D (P1), E (P1)	2/2	>16 (n=1)	CHL, TET, SUL, TRP (AMC, CIP, GEN, COL)
				<2 (n=1)
KL12 (n=4)	ND	A (P1), B (P1)	3/4	>16 (n=1)	(CIP, TRP, GEN, COL)
				<2 (n=3)
KL14 (n=3)	ND	D (P2)	3/3	<2 (n=3)	AMC, CIP, TET, SUL, TRP (FOX, CHL)
KL17 (n=2)	ND	B (P1)	2/2	<2 (n=2)	AMC, TET
KL19 (n=5)	ST15 (n=1)	B (P1), G (P2, P3)	5/5	16 (n=1)	CIP, TET (AMC, GEN, CHL, SUL, TRP, COL)
	ST1 (n=1)			<2 (n=4)
KL27 (n=3)	ST392 (n=1)	A (P1), D (F)	3/3	≥16 (n=1)	CIP, CHL, SUL, TRP (AMC, GEN, TET, COL)
				<2 (n=2)
KL28 (n=2)	ND	A (P2), B (P1)	1/2	>16 (n=1)	(AMC, GEN, CHL, TET, SUL, TRP, COL)
				<2 (n=1)
KL38 (n=1)	ND	D (P1)	1/1	<2 (n=1)	CIP, TET, SUL, TRP
KL45 (n=1)	ND	D (P2)	1/1	<2 (n=1)	CIP, GEN, TET, TRP
KL51 (n=1)	ND	C (P2)	1/1	<2 (n=1)	FOX, CIP, CHL, TET, TRP
KL64 (n=7)	ST147 (n=1)	A (P1), B (P2), D (P1, P2), E (P1)	6/7	4 – >16 (n=3)	CIP, TET, SUL, TRP (AMC, GEN, CHL, COL)
	ST1537 (n=1)			<2 (n=4)
KL81 KL120 (n=2)	ND	D (P1), E (P2)	1/2	<2 (n=2)	CIP, TET, SUL, TRP (CHL)
KL102 (n=3)	ST307 (n=2)	B (P2), E (P1)	2/3	<2 (n=3)	CIP (FEP, CAZ, CTX, ATM, GEN, CHL, TET, SUL, TRP)
KL105 (n=2)	ST11 (n=1)	C (P2)	2/2	16 (n=1)	FOX, CIP, GEN, CHL, TET, SUL, TRP (COL)
				<2 (n=1)
KL106 (n=18)	ST11 (n=2)	H (P1, P2, W)	15/18	≥16 (n=17)	FOX, CIP, CHL, SUL (AMC, FEP, CAZ, GEN, TET, TRP, COL)
				<2 (n=1)
KL109 (n=24)	ST631 (n=2)	A (P2, P3), B (P1, P2), D (P1, P2), G (P2)	1/24	4 – >16 (n=24)	COL (FOX, CIP, GEN, CHL, TET, SUL, TRP)
	ST6405 (n=2)
KL111 (n=4)	ST6406 (n=2)	C (P1, P3, F), D (P1)	4/4	<2 (n=4)	CIP, CHL, TET, SUL, TRP (AMC, GEN)
KL122 (n=1)	ND	D (P1)	1/1	>16 (n=1)	AMC, CIP, TET, SUL, TRP, COL
KL124 (n=1)	ND	D (F)	1/1	<2 (n=1)	CIP, TET, SUL, TRP
KL128 (n=2)	ND	C (P2), H (P2)	0/2	>16 (n=2)	CIP, SUL, TRP, COL (AMC, FOX, TET)
KL146 (n=5)	ST15 (n=2)	E (P2), H (P2)	5/5	4 – 16 (n=1)	CIP, GEN, TET, SUL, TRP (AMC, FEP, CAZ, CTX, COL)
				<2 (n=4)
KL154 (n=1)	ND	D (P1)	1/1	<2 (n=1)	CIP, TET, SUL, TRP
KL155 (n=1)	ST6250 (n=1)	D (P1)	1/1	>16 (n=1)	AMC, GEN, TET, SUL, COL
KL16 KL27 KL46 (n=1)	ND	B (P1)	1/1	<2 (n=1)	-
KL3 (n=3)	ND	D (P1, F)	3/3	<2 (n=3)	TET, TRP (AMC, CIP, SUL)
wzi590d (n=1)	ND	B (P1)	1/1	<2 (n=1)	-
a Multilocus Sequence Typing (MLST) obtained by Whole-Genome Sequencing (WGS), with sequence types indicated in bold. ND, not determined.
b Farms are designated by capital letters; Type of samples are designated by feces-P1, feces-P2, poultry meat-P3, feed-F and water-W.
c Abbreviations: AMC, amoxicillin+clavulanic acid; ATM, aztreonam; CAZ, ceftazidime; CHL, chloramphenicol; CIP, ciprofloxacin; COL, colistin; CTX, cefotaxime; FEP, cefepime; FOX, cefoxitin; GEN, gentamicin; SUL, sulphonamides; TET, tetracycline; TRP trimethoprim. A variable presence of antimicrobial resistance is presented between curved brackets. -, susceptible to all the tested antibiotics.
d wzi allele not associated with a known K/KL type.

## Sheet: Table S2_SNPs
Table S2. SNPs score matrix from the 1972 core-genome aligment of the sequenced Klebsiella pneumoniae (n=20) genomes analysed in this study.
Name	11_P1_26	13_P3_1	15_P2_24	15_W1_1	16_P2_28	17_P1_6	17_P1_7	17_P2_5A	1_P2_10	1_P3_6	3_P1_3	3_P2_1	5_P1_1	5_P2_10	5_P3_6	7_P1_5	7_P1_6	7_P2_19	8_F1_4	8_P1_5
11_P1_26	0	10318	10321	10321	11099	10126	11094	11096	11019	11022	10977	10133	10834	10285	10839	9889	9912	4	10951	10301
13_P3_1	10318	0	10195	10195	10832	10324	11082	10826	11046	11049	10714	10330	10871	10191	10872	9917	7929	10316	10985	10327
15_P2_24	10321	10195	0	0	11045	9953	10818	11042	11140	11143	11010	9961	10691	160	10693	9978	10054	10319	10856	9912
15_W1_1	10321	10195	0	0	11045	9953	10818	11042	11140	11143	11010	9961	10691	160	10693	9978	10054	10319	10856	9912
16_P2_28	11099	10832	11045	11045	0	10649	11822	11	11715	11718	206	10657	11659	11018	11663	10536	10694	11097	11744	10947
17_P1_6	10126	10324	9953	9953	10649	0	10413	10649	10863	10867	10550	45	10220	9962	10218	9942	10046	10124	10321	10276
17_P1_7	11094	11082	10818	10818	11822	10413	0	11831	12011	12014	11778	10422	320	10785	320	11048	10771	11092	725	11138
17_P2_5A	11096	10826	11042	11042	11	10649	11831	0	11695	11698	207	10657	11669	11016	11672	10540	10694	11094	11753	10951
1_P2_10	11019	11046	11140	11140	11715	10863	12011	11695	0	10	11602	10871	11813	11136	11822	10942	10969	11017	11849	10583
1_P3_6	11022	11049	11143	11143	11718	10867	12014	11698	10	0	11605	10874	11816	11140	11825	10945	10972	11020	11853	10586
3_P1_3	10977	10714	11010	11010	206	10550	11778	207	11602	11605	0	10558	11591	10993	11595	10480	10585	10975	11730	10888
3_P2_1	10133	10330	9961	9961	10657	45	10422	10657	10871	10874	10558	0	10229	9970	10227	9948	10054	10131	10329	10283
5_P1_1	10834	10871	10691	10691	11659	10220	320	11669	11813	11816	11591	10229	0	10657	2	10833	10500	10832	747	10966
5_P2_10	10285	10191	160	160	11018	9962	10785	11016	11136	11140	10993	9970	10657	0	10659	9963	10053	10283	10855	9897
5_P3_6	10839	10872	10693	10693	11663	10218	320	11672	11822	11825	11595	10227	2	10659	0	10832	10499	10837	745	10975
7_P1_5	9889	9917	9978	9978	10536	9942	11048	10540	10942	10945	10480	9948	10833	9963	10832	0	9945	9887	10924	10286
7_P1_6	9912	7929	10054	10054	10694	10046	10771	10694	10969	10972	10585	10054	10500	10053	10499	9945	0	9910	10675	10170
7_P2_19	4	10316	10319	10319	11097	10124	11092	11094	11017	11020	10975	10131	10832	10283	10837	9887	9910	0	10949	10299
8_F1_4	10951	10985	10856	10856	11744	10321	725	11753	11849	11853	11730	10329	747	10855	745	10924	10675	10949	0	11037
8_P1_5	10301	10327	9912	9912	10947	10276	11138	10951	10583	10586	10888	10283	10966	9897	10975	10286	10170	10299	11037	0

## Sheet: Table S3_Sequenced
Table S3. Characterization of the sequenced Klebsiella pneumoniae (n=20) recovered from poultry production over 2019-2020.
														CLONALITY
				ASSEMBLY STATISTICS									CLONALITY (KLEBORATE/KAPTIVE)							ANTIBIOTIC RESISTANCE (RESFINDER)														VIRULENCE (BIGSDB)			METAL TOLERANCE (IN HOUSE DB)											PLASMID REPLICONS (PLASMIDFINDER)
Strain	Assembly_ACC	BioSample	BioProject	Coverage (x)	No. Contigs	N50 (bp)	Genome_size (bp)	Isolation_year	Origin	Source	Farm_sample	Country	MLST/ST	Clonal_group	wzi	K_locus/KL	K_type	O_locus	O_type	AGly_acquired	Flq_acquired	MLS_acquired	Phe_acquired	Rif_acquired	Sul_acquired	Tet_acquired	Tmt_acquired	Bla_acquired	Bla_ESBL_acquired	Bla_chr	SHV_mutations	Omp_mutations	Flq_mutations	mrkABCDFHIJ	kfuABC	kpiABCDEFG	cusABFCRS	arsBCR	arsR1H	arsD1A1A2	arsCBA3D2R2	pcoE2SRDCBAE1G	silPGABFCRSE	merRTPCADE	merRTPCAD	terZABCDEF	terWY1XY2	IncFII(Ktype)	IncFII(pCRY)
13_P3_1	GCA_949554155	ERS14741813	PRJEB60418	377	192	323409	6041166	2020	Animal (chicken)	Chicken meat	G (P3-OTMF)	Portugal	1	1	19	19	K19	O1/O2v2	O1	aac(3)-IVa, aadA1, aadA2, aph(4)-Ia, strA, strB	qnrS1	lnu(F)	cmlA1	-	sul1, sul2, sul3	tet(A)	dfrA1	LAP-2	-	SHV-1	-	OmpK35-18%	GyrA-83I, ParC-80I	+	-	-	+	+	+	+	+	+	+	-	-	+	+	+ (8)
5_P2_10	GCA_949554085	ERS14741814	PRJEB60418	369	145	234380	5810465	2019	Animal (chicken)	Pre-slaughter chicken	C (P2-ITMF)	Portugal	11	340	75	105	Unknown (KL105)	O1/O2v2	O2afg	aac(3)-IVa, aph(4)-Ia, strA, strB	qnrB2, qnrS1	lnu(F)	catA2	-	sul1, sul2, sul3	tet(B), tet(R)	dfrA12	TEM-1D	-	SHV-11	35Q	-	GyrA-83I, ParC-80I	+	-	-	+	+	+	+	+	+	+	+	-	+	+	+ (7)
15_W1_1	GCA_949554175	ERS14741815	PRJEB60418	375	277	270452	5650183	2020	Farm environment	Poultry house water	H (W-OTMF)	Portugal	11	340	29	106	Unknown (KL106)	O1/O2v2	O2afg	aac(3)-IVa, aadA1, aadA2, aph(4)-Ia	qnrB2	-	catA2, cmlA1	-	sul1, sul2, sul3	-	dfrA12	-	-	SHV-11	35Q	-	GyrA-83I, ParC-80I	+	-	-	+	+	+	+	+	+	+	+	-	-	-	+ (7)
15_P2_24	GCA_949630105	ERS14741816	PRJEB60418	245	21	5343501	5584366	2020	Animal (chicken)	Pre-slaughter chicken	H (W-OTMF)	Portugal	11	340	29	106	Unknown (KL106)	O1/O2v2	O2afg	aadA2	qnrB2	-	catA2	-	sul1, sul2	-	dfrA12	-	-	SHV-1	-	-	GyrA-83I, ParC-80I	+	-	-	+	+	+	+	+	+	+	+	-	-	-	+ (21-like)
3_P1_3	GCA_949549405	ERS14741820	PRJEB60418	337	279	203593	5783930	2019	Animal (chicken)	One-day-old chicks	B (P1-OTMF)	Portugal	15	15	19	19	K19	O1/O2v2	O1	aadA2	-	-	-	-	sul1	tet(A)	dfrA12	-	-	SHV-28	-	-	GyrA-83F, GyrA-87A, ParC-80I	+	+	+	+	+	+	+	+	+	+	+	-	-	-	+ (5)
16_P2_28	GCA_949554055	ERS14741821	PRJEB60418	355	215	262152	5600292	2020	Animal (chicken)	Pre-slaughter chicken	H (P2-ITMF)	Portugal	15	15	118	146	Unknown (KL146)	O1/O2v2	O1	aac(3)-IId, aac(6')-Ib-cr, aadA16	-	-	-	arr-3	sul1	tet(D)	dfrA27	TEM-1D	-	-	-	-	GyrA-83F, GyrA-87A, ParC-80I	+	+	+	+	+	+	+	+	+	+	+	-	-	-	+ (5)
17_P2_5A	GCA_949554095	ERS14741822	PRJEB60418	352	95	214063	5471362	2020	Animal (chicken)	Pre-slaughter chicken	E (P2-OTMF)	Portugal	15	15	118	146	Unknown (KL146)	O1/O2v2	O2afg	aac(3)-IId, aac(6')-Ib-cr, aadA16, strA, strB	qnrB6	-	-	arr-3	sul1, sul2	tet(D)	dfrA27	TEM-1D	-	SHV-28	-	-	GyrA-83F;GyrA-87A, ParC-80I	+	+	+	+	+	-	-	-	+	+	-	+	-	-	+ (4)
17_P1_7	GCA_949630095	ERS14741817	PRJEB60418	238	22	5440062	5738880	2020	Animal (chicken)	One-day-old chicks	E (P1-OTMF)	Portugal	147	147	64	64	K64	O1/O2v1	O2a	strA, strB	qnrB6	-	-	-	sul1, sul2	tet(D)	dfrA25	-	-	SHV-11	35Q	-	GyrA-83I, ParC-80I	+	-	-	+	+	-	-	-	+	+	+	-	+	+
3_P2_1	GCA_949554105	ERS14741826	PRJEB60418	257	127	378104	5588050	2019	Animal (chicken)	Pre-slaughter chicken	B (P2-OTMF)	Portugal	307	307	173	102	Unknown (KL102)	O1/O2v2	O2afg	strA, strB	qnrB1	-	-	-	sul2	tet(A)	dfrA14	TEM-1D	CTX-M-15	SHV-28	-	-	GyrA-83I, ParC-80I	+	-	-	+	+	+	+	+	+	+	-	-	-	-	+ (7)
17_P1_6	GCA_949554165	ERS14741827	PRJEB60418	252	126	305798	5527887	2020	Animal (chicken)	One-day-old chicks	E (P1-OTMF)	Portugal	307	307	173	102	Unknown (KL102)	O1/O2v2	O2afg	-	-	-	-	-	-	-	-	-	-	SHV-28	-	-	GyrA-83I, ParC-80I	+	-	-	+	+	-	-	-	-	-	-	-	+	+
8_F1_4	GCA_949554075	ERS14741828	PRJEB60418	236	148	308347	5877343	2019	Feed	Poultry house feed	D (Feed-ITMF)	Portugal	392	147	187	27	K27	O4	O4	aac(3)-IVa, aadA1, aadA2, aph(4)-Ia	qnrB1	-	cmlA1	-	sul3	tet(A).v1	dfrA14	-	-	SHV-11	35Q	-	GyrA-83I, ParC-80I	+	-	-	+	+	+	+	+	+	+	-	-	+	+	+ (7)
7_P1_6	GCA_949554135	ERS14741829	PRJEB60418	375	202	510340	5817371	2019	Animal (chicken)	One-day-old chicks	D (P1-OTMF)	Portugal	525	525	100	10	K10	O3/O3a	O3/O3a	aac(3)-IVa, aadA1, aadA2, aph(3')-Ia, aph(4)-Ia	qnrS1	lnu(F), mph(A)	cmlA1	-	sul1, sul3	tet(A).v1	dfrA12	TEM-1D	-	SHV-11	35Q	OmpK35-0%	GyrA-83I, ParC-80I	+	-	-	+	+	+	+	+	+	+	-	-	+	+	+ (2)
7_P2_19	GCA_949554145	ERS14741831	PRJEB60418	380	207	128374	5291318	2019	Animal (chicken)	Pre-slaughter chicken	D (P2-OTMF)	Portugal	631	Unknown	342	109	Unknown (KL109)	O1/O2v2	O2afg	-	qnrS1	-	-	-	sul1	tet(A)	dfrA1	-	-	SHV-26	-	OmpK35-58%	-	+	-	-	+	+	-	-	-	-	-	-	-	-	-	-
11_P1_26	GCA_949554125	ERS14741832	PRJEB60418	600	210	112486	5119912	2020	Animal (chicken)	One-day-old chicks	B (P1-OTMF)	Portugal	631	Unknown	342	109	Unknown (KL109)	O1/O2v2	O2afg	-	-	-	-	-	-	-	-	-	-	SHV-26	-	OmpK35-58%	-	+	-	-	+	+	-	-	-	-	-	-	-	-	-	-	+
7_P1_5	GCA_949554065	ERS14741823	PRJEB60418	364	110	422864	5477056	2019	Animal (chicken)	One-day-old chicks	D (P1-OTMF)	Portugal	1537	1537	64	64	K64	O1/O2v1	O2a	aadA2, strA, strB	qnrB2	-	catA2	-	sul1, sul2	tet(A), tet(D)	dfrA12, dfrA14	TEM-1D	-	SHV-1	-	-	-	+	-	-	+	+	+	+	+	+	+	+	-	-	-	+ (21-like)
8_P1_5	GCA_949554115	ERS14741830	PRJEB60418	343	213	257521	5810483	2019	Animal (chicken)	One-day-old chicks	D (P1-ITMF)	Portugal	6250	12432	-	155	Unknown (KL155)	OL103	Unknown (OL103)	aac(3)-IVa, aadA2, aph(4)-Ia, strA, strB	qnrB2	-	-	-	sul1	tet(B), tet(D), tet(R)	-	TEM-1D	-	SHV-1	-	-	-	+	-	-	+	+	+	+	+	+	+	-	-	+	-	+ (2)
1_P2_10	GCA_949551565	ERS14741824	PRJEB60418	225	353	99683	5201324	2019	Animal (chicken)	Pre-slaughter chicken	A (P2-OTMF)	Portugal	6405	Unknown	343	109	Unknown (KL109)	Unknown (OL102)	Unknown (OL102)	-	qnrS1	-	-	-	-	tet(C)	-	LAP-2	-	SHV-11	35Q	-	-	+	-	-	+	+	-	-	-	-	-	-	-	-	-
1_P3_6	GCA_949552665	ERS14741825	PRJEB60418	394	200	95062	5187931	2019	Animal (chicken)	Chicken meat	A (P3-OTMF)	Portugal	6405	Unknown	343	109	Unknown (KL109)	Unknown (OL102)	Unknown (OL102)	-	qnrS1	-	-	-	-	-	-	LAP-2	-	SHV-11	35Q	-	-	+	-	-	+	+	-	-	-	-	-	-	-	-	-
5_P1_1	GCA_949552655	ERS14741818	PRJEB60418	400	210	446938	5805397	2019	Animal (chicken)	One-day-old chicks	C (P1-ITMF)	Portugal	6406	147	385	111	Unknown (KL111)	O3b	O3b	aac(3)-IVa, aph(4)-Ia, strA, strB	qnrB19	-	floR	-	sul1, sul2	tet(D)	dfrA25	-	-	SHV-11	35Q	OmpK35-70%	GyrA-83I, ParC-80I	+	-	-	+	+	-	-	-	+	+	+	-	-	-	+ (2)
5_P3_6	GCA_949554045	ERS14741819	PRJEB60418	461	213	391782	5739648	2019	Animal (chicken)	Chicken meat	C (P3-ITMF)	Portugal	6406	147	385	111	Unknown (KL111)	O3b	O3b	aac(3)-IVa, aph(4)-Ia, strA, strB	qnrB19	-	floR	-	sul1, sul2	tet(D)	dfrA25	-	-	SHV-11	35Q	OmpK35-70%	GyrA-83I, ParC-80I	+	-	-	+	+	-	-	-	+	+	+	-	-	-	+ (2)
[truncated: 19 more columns]

## Sheet: Table S4_Plasmidome
Table S4. Plasmidome analysis (MOB-Recon) of the sequenced pco+sil-carrying Klebsiella pneumoniae (n=15) recovered from poultry production over 2019-2020.
		PCO+SIL PLASMID CHARACTERIZATION (MOB-RECON)							ANTIBIOTIC RESISTANCE (PLASMIDFINDER)								NEAREST PLASMID CHARACTERIZATION
pco+sil_plasmid_name	Isolation_year	MeT_operons	No. Contigs	Plasmid_size	Plasmid_replicons	Relaxase_type(s)	MPF_type	Mobility	AGly_acquired	Flq_acquired	Phe_acquired	Sul_acquired	Tet_acquired	Tmt_acquired	Bla_acquired	Bla_ESBL_acquired	Mash_nearest_neighbor	Mash_neighbor_distance	Plasmid_name	Isolate_species	Host	Isolation_source	Country
p13_P3_1_AA457_FIB_FII	2020	pco+sil+ars	7	200778	FIB, FII	MOBF	MPF_F	conjugative	-	-	-	-	-	-	-	-	CP015132	0.00547692	pKPN-d90	Klebsiella pneumoniae	Homo sapiens	-	USA
p15_P2_24_AA274_FIB_R	2020	pco+sil+ars+mer	8	131868	FIB, R	-	-	non-mobilizable	aadA2	qnrB2	catA2	sul1, sul2	-	dfrA12	-	-	CP025817	0.028588	pKp81_1	Klebsiella pneumoniae	Homo sapiens	Urine	Brazil
p15_W1_1_AA274_FIB_FII	2020	pco+sil+ars	4	83411	FIB, FII	-	MPF_F	non-mobilizable	-	-	-	-	-	-	-	-	CP025817	0.0214999	pKp81_1	Klebsiella pneumoniae	Homo sapiens	Urine	Brazil
p16_P2_28_AA275_FIA_FIB_FII	2020	pco+sil+ars+mer	33	243422	FIA, FIB, FII	MOBF	MPF_F	conjugative	-	-	-	-	tet(D)	-	TEM-1D	-	CP021710	0.00997914	tig00000853	Klebsiella pneumoniae	-	-	USA
p17_P1_7_AA406_FIB_HI1B	2020	pco+sil+ter	4	198668	FIB, HI1B	-	-	non-mobilizable	-	-	-	-	-	-	-	-	CP040546	0.0248413	pCR-HvKP5-VIR	Klebsiella pneumoniae	Homo sapiens	Blood	China
p17_P2_5A_AA458_FIB_FII	2020	pco+sil	2	117284	FIB, FII	MOBF	MPF_F	conjugative	-	-	-	-	-	-	-	-	CP032195	0.030875	unnamed1	Klebsiella pneumoniae	-	-	USA
p3_P1_3_AA275_FIB_FII_R	2019	pco+sil+ars+mer	33	270731	FIB, FII, R	MOBF	MPF_F	conjugative	aadA2	-	-	sul1	tet(A)	dfrA12	-	-	CP021710	0.0118017	tig00000853	Klebsiella pneumoniae	-	-	USA
p3_P2_1_AA277_FIB_FII	2019	pco+sil+ars	17	227561	FIB, FII	MOBF	MPF_F	conjugative	strA, strB	qnrB1	-	sul2	tet(A)	dfrA14	TEM-1D	CTX-M-15	CP028817	0.0011856	pKp589-231	Klebsiella pneumoniae	Homo sapiens	Amniotic fluid	Spain
p5_P1_1_AA402_FIB_U	2019	pco+sil	19	147341	FIB, U	-	-	non-mobilizable	-	-	-	-	tet(D)	-	-	-	CP029739	0.00669844	unnamed1	Klebsiella pneumoniae	-	-	USA
p5_P2_10_AA274_FIB_FII	2019	pco+sil+ars+mer	6	170266	FIB, FII	MOBF	MPF_F	conjugative	-	-	-	-	-	-	-	-	CP028995	0.022205	unnamed6	Klebsiella pneumoniae	-	-	USA
p5_P3_6_AA402_FIB_U	2019	pco+sil	9	91062	FIB, U	-	-	non-mobilizable	-	-	-	-	-	-	-	-	CP029739	0.0177716	unnamed1	Klebsiella pneumoniae	-	-	USA
p7_P1_5_AA274_FIB_FII	2019	pco+sil+ars	10	180491	FIB, FII	MOBF	MPF_F	conjugative	aadA2	-	catA2	sul1	tet(A), tet(D)	dfrA12, dfrA14	-	-	CP032209	0.0130157	unnamed3	Klebsiella pneumoniae	-	-	USA
p7_P1_6_AA275_FIB_FII	2019	pco+sil+ars	8	143333	FIB, FII	MOBF	MPF_F	conjugative	aac(3)-IV, aph(4)-Ia	-	-	-	-	-	TEM-1D	-	CP025142	0.0123533	KP1768_p2	Klebsiella pneumoniae	Homo sapiens	Pancreatic fluid	USA
p8_F1_4_AA276_FIB_FII	2019	pco+sil+ars	12	150683	FIB, FII	MOBF	MPF_F	conjugative	-	-	-	-	tet(A)	dfrA14	-	-	CP009879	0.00340187	pKPN-c22	Klebsiella pneumoniae	Homo sapiens	Urine	USA
p8_P1_5_AA275_FIB_FII	2019	pco+sil+ars	7	147732	FIB, FII	MOBF	MPF_F	conjugative	-	-	-	-	-	-	TEM-1D	-	CP025142	0.0124935	KP1768_p2	Klebsiella pneumoniae	Homo sapiens	Pancreatic fluid	USA
